# Supplementary material for: Polyhydroxyalkanoates-Based Nanoparticles as Essential Oil Carriers
Source: Polymers (Basel). 2022 Jan 1;14(1):166. doi: 10.3390/polym14010166 (PMC8747694; doi:10.3390/polym14010166)
Supplement: Supplementary file 1 [file polymers-14-00166-s001.zip]

Archive with 1 entries (1 files):
- polymers-1506619-supplementary.pdf
